# Supplementary material for: Role of bacteriophages in STEC infections: new implications for the design of prophylactic and treatment approaches
Source: F1000Res. 2014 Aug 26;3:74. Originally published 2014 Mar 18. [Version 2] doi: 10.12688/f1000research.3718.2 (PMC4288416; doi:10.12688/f1000research.3718.2)
Supplement: Induction of ϕΔTOX:GFP strain by ciprofloxacin and chitosan effect — Induction of ϕΔTOX:GFP by ciprofloxacin and effect of chitosan in vitro. A. Growth curve: the E. coli C600DTOX:GFP strain was induced with ciprofloxacin and the optical density was measured at 600 nm at 0, 2, 4 and 6 hours after induction. Non-induced culture of E. coli C600DTOX:GFP strain was used as control. Chitosan was added at 2 or 4 hours after induction. B. Bacteriophage ϕΔTOX:GFP titers: bacteriophage titers were determined at 0, 2, 4 and 6 hours post-induction. Chitosan was added at 2 or 4 h post-induction. *p<0.05. [file f1000research-3-5299-s0000.tgz]

Archive with 1 entries (1 files):
- a75c16a4-ce39-4b2f-a4ba-354dbf1061fd_raw_data_Figure_1.csv
